# Supplementary material for: Ancient Host-Virus Gene Transfer Hints at a Diverse Pre-LECA Virosphere
Source: J Mol Evol. 2025 Apr 29;93(3):295–305. doi: 10.1007/s00239-025-10246-8 (PMC12198294; doi:10.1007/s00239-025-10246-8)
Supplement: Supplementary file 3 — Supplementary file3 (XLSX 5 KB) [file 239_2025_10246_MOESM3_ESM.xlsx]

## Sheet: Sheet1
MDVS01000001.1_43	GCA_001940645.1	Archaea	Asgardarchaeota	Heimdallarchaeia	LC-3
JAEOTQ010000162.1_8	GCA_016839785.1	Archaea	Asgardarchaeota	Hodarchaeota	_
JAEOSP010000660.1_11	GCA_016840305.1	Archaea	Asgardarchaeota	Hodarchaeota	_
JAEOUC010000374.1_1	GCA_016839505.1	Archaea	Asgardarchaeota	Hodarchaeota	_
JAEOTY010000022.1_32	GCA_016839625.1	Archaea	Asgardarchaeota	Hodarchaeota	_
JAEOTU010000370.1_19	GCA_016839665.1	Archaea	Asgardarchaeota	Hodarchaeota	_
JAEOUE010000121.1_22	GCA_016839515.1	Archaea	Asgardarchaeota	Hodarchaeota	Hodarchaeales
JAEOUP010000002.1_154	GCA_016839295.1	Archaea	Asgardarchaeota	Lokiarchaeota
NJBF01000014.1_56	GCA_003144275.1	Archaea	Asgardarchaeota	Heimdallarchaeia	LC-3
JAEOSR010000154.1_52	GCA_016840285.1	Archaea	Asgardarchaeota	Hodarchaeota	_
